# Supplementary material for: Advancing Seabird Diet Studies Through Buccal Swabbing for DNA Metabarcoding
Source: Ecol Evol. 2025 Jul 9;15(7):e71606. doi: 10.1002/ece3.71606 (PMC12238773; doi:10.1002/ece3.71606)
Supplement: Supplementary file 1 — Data S1. [file ECE3-15-e71606-s001.zip]

Archive with 8 entries (8 files):
- ece371606-sup-0003-FigureS3.tiff
- ece371606-sup-0004-DataS1.R
- ece371606-sup-0005-DataS2.R
- ece371606-sup-0006-DataS3.csv
- ece371606-sup-0007-DataS4.R
- ece371606-sup-0001-FigureS1.tiff
- ece371606-sup-0002-FigureS2.tiff
- ece371606-sup-0008-TablesS1-S4.docx
