# Supplementary material for: Advancing Seabird Diet Studies Through Buccal Swabbing for DNA Metabarcoding
Source: Ecol Evol. 2025 Jul 9;15(7):e71606. doi: 10.1002/ece3.71606 (PMC12238773; doi:10.1002/ece3.71606)
Supplement: Supplementary file 1 — Data S1. [file ECE3-15-e71606-s001.zip › ece371606-sup-0004-DataS1.R]

setwd("C:/Users/lrv23ngq/OneDrive - Bangor University/PhD Year 1/Lab Work/Bioinformatics_2024/trial_3/")

## Load packages
library(ggplot2)
library(forcats) 
library(RColorBrewer)
library(ggsci)
library(dplyr)

## Set custom colours for fish prey species
custom_colors_3 <- c(
  "Stickleback spp" =      "#00A1D1",  # Bright blue
  "Whiting" =               "#91BFDB",  # Soft pale blue
  "European pilchard" =     "#EEB3D4",  # Pale pink
  "Lesser argentine" =      "#C1C1C1",  # Gray
  "Glacier lantern fish" =  "#D0E1C9",  # Soft green
  "Sandeel spp" =          "#FFBB33",  # Green (Distinct)
  "Haddock" =               "#A2CD5A",  # Pale olive green
  "Norway pout" =           "#FF7070",  # Soft red
  "True mackerel spp" =    "#8360A0",  # Violet
  "Atlantic herring" =      "#0BBF9F",  # Cyan (Distinct)
  "Blue whiting" =          "#5864B5",  # Soft blue (Distinct)
  "Anglerfish" =            "#FFEB3B",  # Yellow (Distinct)
  "Saithe" =                "#4D91BF",  # Blue (Distinct)
  "European sprat" =        "#F07A91"   # Coral pink (Distinct)
)

## Set custom colours for decapod prey species
custom_colors_4 <- c(  
  "Hermit crab" =               "#5C9E3D",  # Green
  "Ghost shrimp" =           "#FC8D62",  # Orange
  "Brown shrimp" =    "#9B4D96",  # Purple
  "Blue striped squat lobster" =      "#00B4A2",  # Teal (Distinct)
  "Wrinkled swimming crab" =          "#FF7F00",  # Orange (Distinct)
  "Couch rubble crab" =            "#FFD92F",  # Yellow (Distinct)
  "Mud shrimp spp" =                "#377EB8",  # Blue (Distinct)
  "Long clawed porcelain crab" =        "#F781BF"   # Light pink (Distinct)
)


#### Figure 1- percentage occurrence ####

df <- read.csv("percentage_occurrence.csv", header=TRUE)
head(df)
df$X <- NULL

colnames(df) <- c("bird_species", "age", "scientific_name", "common_name", 
                  "occur", "total_samples", "percentage_occur")

df <- df %>%
  group_by(bird_species, age, common_name, scientific_name) %>%
  summarise(total_occurrence = sum(occur),
            total_samples = sum(total_samples)) %>%
  mutate(percentage_occurrence = (total_occurrence / total_samples) * 100)

head(df)

df$common_name <- factor(df$common_name, 
                         levels = c("Anglerfish", "Atlantic Herring", "Blue Whiting","European Pilchard",    
                                    "European Sprat", "Glacier Lantern Fish", "Haddock",          
                                    "Lesser Argentine", "Norway Pout", "Saithe", "Whiting", "sandeel spp.",         
                                    "stickleback spp.", "true mackerel spp."))

levels(df$common_name)[levels(df$common_name) == "sandeel spp."] <- "Sandeel spp"
levels(df$common_name)[levels(df$common_name) == "stickleback spp."] <- "Stickleback spp"
levels(df$common_name)[levels(df$common_name) == "true mackerel spp."] <- "True mackerel spp"
levels(df$common_name)[levels(df$common_name) == "Atlantic Herring"] <- "Atlantic herring"
levels(df$common_name)[levels(df$common_name) == "Blue Whiting"] <- "Blue whiting"
levels(df$common_name)[levels(df$common_name) == "European Pilchard"] <- "European pilchard"
levels(df$common_name)[levels(df$common_name) == "European Sprat"] <- "European sprat"
levels(df$common_name)[levels(df$common_name) == "Glacier Lantern Fish"] <- "Glacier lantern fish"
levels(df$common_name)[levels(df$common_name) == "Lesser Argentine"] <- "Lesser argentine"
levels(df$common_name)[levels(df$common_name) == "Norway Pout"] <- "Norway pout"


levels(df$common_name)

df$common_name <- factor(df$common_name, levels = unique(df$common_name))
df$common_name <- factor(df$common_name, levels = sort(unique(as.character(df$common_name))))

# Plotting percentage occurrence
jpeg("figure_1_present.jpeg", width = 3500, height = 3000, units = "px", res = 500)
ggplot(df, aes(x = common_name, y = percentage_occurrence, fill = common_name)) +
  geom_col(position = "dodge") +  # Position bars side by side for different common names
  facet_grid(age ~ bird_species, scales = "free_y", 
             labeller = labeller(
               age = c("Adult" = "Adults", "Chick" = "Chicks"),  # Modify age labels
               bird_species = c("Manx" = "Manx shearwater", "Fulmar" = "Northern fulmar")  # Modify bird_species labels
             )) + 
  labs(title = "",
       x = "",
       y = "Percentage occurrence (%)",
       fill = "") +
  scale_fill_manual(values = custom_colors_3) + 
  theme_bw() +
  theme(panel.border = element_rect(colour="black"),
        panel.grid.major.x = element_blank(),
        panel.grid.minor = element_blank(),
        strip.text = element_text(size = 10, face = "bold", colour = "black"),
        axis.text.x = element_text(size = 8, colour = "black", angle = 90, hjust = 1, vjust = 0.4),
        axis.text.y = element_text(size = 10, colour = "black"),
        axis.title.y = element_text(size = 10, colour = "black", margin = margin(r = 10)),
        legend.text = element_text(size = 10,vjust = 0.1), 
        legend.position = "none",
        legend.title = element_blank())
dev.off()

#### Figure 2- relative read abundance ####

df <- read.csv("trial3_ARRA.csv", header=TRUE)
head(df)

df$X <- NULL
df$total_abundance <- NULL

colnames(df) <- c("bird_species", "age", "scientific_name", "common_name", "mean_relative") 

head(df)

df$common_name <- factor(df$common_name, 
                         levels = c("Anglerfish", "Atlantic Herring", "Blue Whiting","European Pilchard",    
                                    "European Sprat", "Glacier Lantern Fish", "Haddock",          
                                    "Lesser Argentine", "Norway Pout", "Saithe", "Whiting", "sandeel spp.",         
                                    "stickleback spp.", "true mackerel spp."))

levels(df$common_name)[levels(df$common_name) == "sandeel spp."] <- "Sandeel spp"
levels(df$common_name)[levels(df$common_name) == "stickleback spp."] <- "Stickleback spp"
levels(df$common_name)[levels(df$common_name) == "true mackerel spp."] <- "True mackerel spp"
levels(df$common_name)[levels(df$common_name) == "Atlantic Herring"] <- "Atlantic herring"
levels(df$common_name)[levels(df$common_name) == "Blue Whiting"] <- "Blue whiting"
levels(df$common_name)[levels(df$common_name) == "European Pilchard"] <- "European pilchard"
levels(df$common_name)[levels(df$common_name) == "European Sprat"] <- "European sprat"
levels(df$common_name)[levels(df$common_name) == "Glacier Lantern Fish"] <- "Glacier lantern fish"
levels(df$common_name)[levels(df$common_name) == "Lesser Argentine"] <- "Lesser argentine"
levels(df$common_name)[levels(df$common_name) == "Norway Pout"] <- "Norway pout"

levels(df$common_name)

# Step 1: Calculate global sum of relative abundance for ordering
global_order <- df %>%
  group_by(common_name) %>%
  arrange(desc(mean_relative)) %>%
  pull(common_name)

# Step 2: Set factor levels globally based on total abundance
df <- df %>%
  mutate(common_name = factor(common_name, levels = rev(unique(global_order))))

# Plotting relative read abundance
jpeg("figure_2.jpeg", width = 3500, height = 2500, units = "px", res = 500)
ggplot(df, aes(x = age, y = mean_relative, fill = common_name)) +
  geom_col(position = "stack") +  # Stacked bar chart
  facet_grid(. ~ bird_species,
             labeller = labeller(
               bird_species = c("Manx" = "Manx shearwater", "Fulmar" = "Northern fulmar"))) +  # Facet by bird species
  scale_fill_manual(values = custom_colors_3) +
  labs(title = "",
       x = "",
       y = "Relative Read Abundance",
       fill = "") +
  theme_bw() +
  theme(panel.border = element_rect(colour="black"),
        panel.grid.major = element_blank(),
        panel.grid.minor = element_blank(),
        strip.text = element_text(size = 10, face = "bold", colour = "black"),
        axis.text.x = element_text(size = 8, colour = "black"),
        axis.text.y = element_text(size = 10, colour = "black"),
        axis.title.y = element_text(size = 10, colour = "black", margin = margin(r = 10)),
        legend.text = element_text(size = 10,vjust = 0.1), 
        legend.position = "right",
        legend.title = element_text(size = 10, colour = "black"))
dev.off()

#### Figure 3- paired adult and chick Manx Shearwater samples ####

df <- read.csv("adult_chick_pairs.csv", header=TRUE)
head(df)

df$X <- NULL
df$OTU <- NULL
df$Inc_or_rear. <- NULL
df$Date <- NULL

colnames(df) <- c("sample", "abundance", "name", "bird_species", "age", 
                  "domain", "kingdom", "phylum", "class", "order", "family", "genus", 
                  "scientific_name", "common_name", 
                  "percent_id", "length", "other", "proportion") 

str(df)
df$name <- as.factor(df$name)
levels(df$name)

levels(as.factor(df$common_name))

df$common_name <- factor(df$common_name, 
                         levels = c("Anglerfish", "Atlantic Herring", "Blue Whiting","European Pilchard",    
                                    "European Sprat", "Glacier Lantern Fish", "Haddock",          
                                    "Lesser Argentine", "Norway Pout", "Saithe", "Whiting", "sandeel spp.",         
                                    "stickleback spp.", "true mackerel spp."))

levels(df$common_name)[levels(df$common_name) == "sandeel spp."] <- "Sandeel spp"
levels(df$common_name)[levels(df$common_name) == "stickleback spp."] <- "Stickleback spp"
levels(df$common_name)[levels(df$common_name) == "true mackerel spp."] <- "True mackerel spp"
levels(df$common_name)[levels(df$common_name) == "Atlantic Herring"] <- "Atlantic herring"
levels(df$common_name)[levels(df$common_name) == "Blue Whiting"] <- "Blue whiting"
levels(df$common_name)[levels(df$common_name) == "European Pilchard"] <- "European pilchard"
levels(df$common_name)[levels(df$common_name) == "European Sprat"] <- "European sprat"
levels(df$common_name)[levels(df$common_name) == "Glacier Lantern Fish"] <- "Glacier lantern fish"
levels(df$common_name)[levels(df$common_name) == "Lesser Argentine"] <- "Lesser argentine"
levels(df$common_name)[levels(df$common_name) == "Norway Pout"] <- "Norway pout"

levels(df$common_name)

df <- df %>%
  mutate(pairs = case_when(
    grepl("\\b40\\b", name) ~ 40,
    grepl("\\b20\\b", name) ~ 20,
    grepl("\\b10\\b", name) ~ 10,
    grepl("\\b17\\b", name) ~ 17,
    grepl("\\b19\\b", name) ~ 19,
    grepl("\\b22\\b", name) ~ 22,
    grepl("\\b5\\b", name) ~ 5,
    grepl("\\b6\\b", name) ~ 6,
    grepl("\\b60\\b", name) ~ 60,
    grepl("\\b68\\b", name) ~ 68,
    TRUE ~ NA_integer_
  ))

head(df)

# Filter to remove any rows where Abundance = 0.
df <- df %>% 
  filter(abundance != 0)

# Plotting proportions of different prey types in paired adult and chick Manx Shearwater samples
jpeg("figure_3.jpeg", width = 3500, height = 2000, units = "px", res = 500)
ggplot(df, aes(x = age, y = proportion, fill = common_name)) + 
  geom_bar(stat = "identity") +
  labs(x = "", y = "Proportion", fill = "") +
  facet_wrap(~ pairs, ncol = 5) +  # Wrap facets into 5 columns
  scale_fill_manual(values = custom_colors_3, drop = TRUE) +
  theme_bw() +
  theme(
    panel.border = element_rect(colour = "black"),
    panel.grid.major = element_blank(),
    panel.grid.minor = element_blank(),
    strip.text = element_text(size = 8, face = "bold", colour = "black"),
    axis.text.x = element_text(size = 8, colour = "black", angle = 90, hjust = 1, vjust = 0.4),
    axis.text.y = element_text(size = 8, colour = "black"),
    axis.title.y = element_text(size = 10, colour = "black", margin = margin(r = 10)),
    legend.text = element_text(size = 8, vjust = 0.1), 
    legend.position = "right",
    legend.key.size = unit(0.4, "cm"),
    legend.title = element_text(size = 10, colour = "black"))
dev.off()

#### Figure 4- species accumulation curves ####
combined_data <- read.csv("species_acc_data.csv", header = TRUE)

jpeg("figure_4.jpeg", width = 3500, height = 2500, units = "px", res = 500)
ggplot(combined_data, aes(x = x, y = y, colour = Species, linetype = Method)) +
  geom_line(aes(color = Species), linewidth = 1) +
  geom_ribbon(aes(ymin = y.lwr, ymax = y.upr, fill = Species), alpha = 0.5, color = NA) +  # Stacked bar chart
  labs(
    x = "Sample Size",
    y = "Species Richness",
    color = NULL,
    fill = NULL
  ) +
  scale_color_manual(values = c("#00A1D1", "#FF7070"), 
                     labels = c("Northern fulmar", "Manx shearwater")) +  # Modify legend labels
  scale_fill_manual(values = c("#91BFDB", "#EEB3D4"), 
                    labels = c("Northern fulmar", "Manx shearwater")) + 
  scale_linetype_manual(values = c("Rarefaction" = "solid", "Observed" = "solid", "Extrapolation" = "dashed")) +
  guides(linetype = "none")+
  theme_bw() +
  theme(panel.border = element_rect(colour="black"),
        panel.grid.major = element_blank(),
        panel.grid.minor = element_blank(),
        strip.text = element_text(size = 10, face = "bold", colour = "black"),
        axis.text.x = element_text(size = 8, colour = "black"),
        axis.text.y = element_text(size = 10, colour = "black"),
        axis.title.y = element_text(size = 10, colour = "black", margin = margin(r = 10)),
        axis.title.x = element_text(size = 10, colour = "black"),
        legend.text = element_text(size = 10), 
        legend.position = "right",
        legend.title = element_text(size = 10, colour = "black"))
dev.off()

#### Figure 5- decapods ####
manx_deca_df <- read.csv("manx_deca_df.csv", header = TRUE)

levels(as.factor(manx_deca_df$Common_Name))

manx_deca_df$Common_Name <- factor(manx_deca_df$Common_Name, 
                         levels = c("Hermit Crab", "Ghost Shrimp",
                                    "Brown Shrimp", "Blue Striped Squat Lobster", "Wrinkled Swimming Crab",
                                    "Couch Rubble Crab", "Long Clawed Porcelain Crab", "mud shrimp spp."))

levels(manx_deca_df$Common_Name)[levels(manx_deca_df$Common_Name) == "Hermit Crab"] <- "Hermit crab"
levels(manx_deca_df$Common_Name)[levels(manx_deca_df$Common_Name) == "Ghost Shrimp"] <- "Ghost shrimp"
levels(manx_deca_df$Common_Name)[levels(manx_deca_df$Common_Name) == "Brown Shrimp"] <- "Brown shrimp"
levels(manx_deca_df$Common_Name)[levels(manx_deca_df$Common_Name) == "Blue Striped Squat Lobster"] <- "Blue striped squat lobster"
levels(manx_deca_df$Common_Name)[levels(manx_deca_df$Common_Name) == "Wrinkled Swimming Crab"] <- "Wrinkled swimming crab"
levels(manx_deca_df$Common_Name)[levels(manx_deca_df$Common_Name) == "Couch Rubble Crab"] <- "Couch rubble crab"
levels(manx_deca_df$Common_Name)[levels(manx_deca_df$Common_Name) == "Long Clawed Porcelain Crab"] <- "Long clawed porcelain crab"
levels(manx_deca_df$Common_Name)[levels(manx_deca_df$Common_Name) == "mud shrimp spp."] <- "Mud shrimp spp"

# Plotting the proportions of different decapod prey types 
jpeg("figure_5.jpeg", width = 3500, height = 2000, units = "px", res = 500)
ggplot(manx_deca_df, aes(x = Name, y = Proportion, fill = Common_Name)) + 
  geom_bar(stat = "identity", width = 0.5) +
  labs(x = "", y = "Proportion", fill = "") +
  scale_fill_manual(values = custom_colors_4) +
  theme_bw() +
  theme(
    panel.border = element_rect(colour = "black"),
    panel.grid.major = element_blank(),
    panel.grid.minor = element_blank(),
    strip.text = element_text(size = 8, face = "bold", colour = "black"),
    axis.text.x = element_blank(),
    axis.text.y = element_text(size = 8, colour = "black"),
    axis.title.y = element_text(size = 10, colour = "black", margin = margin(r = 10)),
    legend.text = element_text(size = 8, vjust = 0.1), 
    legend.position = "right",
    legend.key.size = unit(0.4, "cm"),
    legend.title = element_text(size = 10, colour = "black"))+
  facet_wrap(~ Name, strip.position = "top")
dev.off()

#### Figure 6- Manx Shearwater individual prey proportions ####
df <- read.csv("trial3_manx_fulmar_df.csv", header = TRUE)

# Subsetting to Manx shearwaters only. 
df <- df %>% 
  subset(bird_species == "Manx")

head(df)

df$X <- NULL
df$OTU <- NULL
df$Inc_or_rear. <- NULL
df$Date <- NULL

colnames(df) <- c("sample", "abundance", "name", "bird_species", "age", 
                  "domain", "kingdom", "phylum", "class", "order", "family", "genus", 
                  "scientific_name", "common_name", 
                  "percent_id", "length", "other", "proportion") 

str(df)
df$name <- as.factor(df$name)
levels(df$name)

levels(as.factor(df$common_name))

df$common_name <- factor(df$common_name, 
                         levels = c("Anglerfish", "Atlantic Herring", "Blue Whiting","European Pilchard",    
                                    "European Sprat", "Glacier Lantern Fish", "Haddock",          
                                    "Lesser Argentine", "Norway Pout", "Saithe", "Whiting", "sandeel spp.",         
                                    "stickleback spp.", "true mackerel spp."))

levels(df$common_name)[levels(df$common_name) == "sandeel spp."] <- "Sandeel spp"
levels(df$common_name)[levels(df$common_name) == "stickleback spp."] <- "Stickleback spp"
levels(df$common_name)[levels(df$common_name) == "true mackerel spp."] <- "True mackerel spp"
levels(df$common_name)[levels(df$common_name) == "Atlantic Herring"] <- "Atlantic herring"
levels(df$common_name)[levels(df$common_name) == "Blue Whiting"] <- "Blue whiting"
levels(df$common_name)[levels(df$common_name) == "European Pilchard"] <- "European pilchard"
levels(df$common_name)[levels(df$common_name) == "European Sprat"] <- "European sprat"
levels(df$common_name)[levels(df$common_name) == "Glacier Lantern Fish"] <- "Glacier lantern fish"
levels(df$common_name)[levels(df$common_name) == "Lesser Argentine"] <- "Lesser argentine"
levels(df$common_name)[levels(df$common_name) == "Norway Pout"] <- "Norway pout"

levels(df$common_name)

df <- df %>% filter(abundance != 0)

# Plotting Manx Shearwater prey type proportions
jpeg("figure_6.jpeg", width = 3500, height = 2500, units = "px", res = 500)
ggplot(df, aes(x = name, y = proportion, fill = common_name)) +
  geom_bar(stat = "identity") +  # Stacked bar chart
  facet_grid(. ~ age, scales = "free_x")+  # Facet by age
  scale_fill_manual(values = custom_colors_3, drop = TRUE) +
  scale_x_discrete(drop = TRUE) +
  labs(title = "",
       x = "",
       y = "Proportion",
       fill = "") +
  theme_bw() +
  theme(panel.border = element_rect(colour="black"),
        panel.grid.major = element_blank(),
        panel.grid.minor = element_blank(),
        strip.text = element_text(size = 10, face = "bold", colour = "black"),
        axis.text.x = element_blank(),
        axis.text.y = element_text(size = 10, colour = "black"),
        axis.title.y = element_text(size = 10, colour = "black", margin = margin(r = 10)),
        legend.text = element_text(size = 10,vjust = 0.1), 
        legend.position = "right",
        legend.title = element_text(size = 10, colour = "black"))
dev.off()


#### Figure 7- Fulmar individual proportions of different prey types ####
df <- read.csv("trial3_manx_fulmar_df.csv", header = TRUE)

# Subsetting to only Fulmar samples.
df <- df %>%
  subset(bird_species == "Fulmar")

head(df)

df$X <- NULL
df$OTU <- NULL
df$Inc_or_rear. <- NULL
df$Date <- NULL

colnames(df) <- c("sample", "abundance", "name", "bird_species", "age", 
                  "domain", "kingdom", "phylum", "class", "order", "family", "genus", 
                  "scientific_name", "common_name", 
                  "percent_id", "length", "other", "proportion") 

str(df)
df$name <- as.factor(df$name)
levels(df$name)

levels(as.factor(df$common_name))

df$common_name <- factor(df$common_name, 
                         levels = c("Anglerfish", "Atlantic Herring", "Blue Whiting","European Pilchard",    
                                    "European Sprat", "Glacier Lantern Fish", "Haddock",          
                                    "Lesser Argentine", "Norway Pout", "Saithe", "Whiting", "sandeel spp.",         
                                    "stickleback spp.", "true mackerel spp."))

levels(df$common_name)[levels(df$common_name) == "sandeel spp."] <- "Sandeel spp"
levels(df$common_name)[levels(df$common_name) == "stickleback spp."] <- "Stickleback spp"
levels(df$common_name)[levels(df$common_name) == "true mackerel spp."] <- "True mackerel spp"
levels(df$common_name)[levels(df$common_name) == "Atlantic Herring"] <- "Atlantic herring"
levels(df$common_name)[levels(df$common_name) == "Blue Whiting"] <- "Blue whiting"
levels(df$common_name)[levels(df$common_name) == "European Pilchard"] <- "European pilchard"
levels(df$common_name)[levels(df$common_name) == "European Sprat"] <- "European sprat"
levels(df$common_name)[levels(df$common_name) == "Glacier Lantern Fish"] <- "Glacier lantern fish"
levels(df$common_name)[levels(df$common_name) == "Lesser Argentine"] <- "Lesser argentine"
levels(df$common_name)[levels(df$common_name) == "Norway Pout"] <- "Norway pout"

levels(df$common_name)

# Plotting proportions of different prey types in Fulmar samples
jpeg("figure_7.jpeg", width = 3500, height = 2500, units = "px", res = 500)
ggplot(df, aes(x = name, y = proportion, fill = common_name)) +
  geom_bar(stat = "identity") +  # Stacked bar chart
  facet_grid(. ~ age, scales = "free_x")+  # Facet by age
  scale_fill_manual(values = custom_colors_3, drop = TRUE) +
  scale_x_discrete(drop = TRUE) +
  labs(title = "",
       x = "",
       y = "Proportion",
       fill = "") +
  theme_bw() +
  theme(panel.border = element_rect(colour="black"),
        panel.grid.major = element_blank(),
        panel.grid.minor = element_blank(),
        strip.text = element_text(size = 10, face = "bold", colour = "black"),
        axis.text.x = element_text(size = 8, colour = "black", angle = 90),
        axis.text.y = element_text(size = 10, colour = "black"),
        axis.title.y = element_text(size = 10, colour = "black", margin = margin(r = 10)),
        legend.text = element_text(size = 10,vjust = 0.1), 
        legend.position = "right",
        legend.title = element_text(size = 10, colour = "black"))
dev.off()
