# Supplementary material for: Advancing Seabird Diet Studies Through Buccal Swabbing for DNA Metabarcoding
Source: Ecol Evol. 2025 Jul 9;15(7):e71606. doi: 10.1002/ece3.71606 (PMC12238773; doi:10.1002/ece3.71606)
Supplement: Supplementary file 1 — Data S1. [file ECE3-15-e71606-s001.zip › ece371606-sup-0005-DataS2.R]

#install.packages("BiocManager")
#BiocManager::install("phyloseq")

rm(list=ls())

library(dada2)
library(ShortRead)
library(Biostrings)
library(stringr)
library(readr)
library(ggplot2)
library(phyloseq)
library(stats)
library(dplyr)
library(BiocParallel)
register(SnowParam(workers = 4)) #set CPU cores to 4 for processing data.

##CUTADAPT command - outside R
#Paste the below line into Command Prompt.

cd C:\Results_2024

#Paste into command prompt.
#Demultiplexing combinatorial dual indexes for the paired-end data.This step allows us to see what are the real combination
#of primers and which are tag-switched. After this step, move the real combinations into a different folder.
#### LGE1 = Pool 1
py -m cutadapt -e 0.15 --no-indels --cores=4 -g ^file:novogene_fwd.fasta -G ^file:novogene_rev.fasta -o cocktail\LGE1-{name1}-{name2}_R1.fastq.gz -p cocktail\LGE1-{name1}-{name2}_R2.fastq.gz LGE1_FKDN240472720-1A_HHTLFDRX5_L1_1.fq LGE1_FKDN240472720-1A_HHTLFDRX5_L1_2.fq

#### LGE2 = Pool 2
py -m cutadapt -e 0.15 --no-indels --cores=4 -g ^file:novogene_fwd.fasta -G ^file:novogene_rev.fasta -o cocktail_2\LGE2-{name1}-{name2}_R1.fastq.gz -p cocktail_2\LGE2-{name1}-{name2}_R2.fastq.gz LGE2_FKDN240472721-1A_HHTLFDRX5_L1_1.fq LGE2_FKDN240472721-1A_HHTLFDRX5_L1_2.fq
#### LGE3 = Pool 3. Replace file name.
py -m cutadapt -e 0.15 --no-indels --cores=4 -g ^file:novogene_fwd.fasta -G ^file:novogene_rev.fasta -o cocktail_3\LGE3-{name1}-{name2}_R1.fastq.gz -p cocktail_3\LGE3-{name1}-{name2}_R2.fastq.gz LGE3_alldata_1.fq LGE3_alldata_2.fq
####LGE4 = Pool 4
py -m cutadapt -e 0.15 --no-indels --cores=4 -g ^file:novogene_fwd.fasta -G ^file:novogene_rev.fasta -o cocktail_4\LGE4-{name1}-{name2}_R1.fastq.gz -p cocktail_4\LGE4-{name1}-{name2}_R2.fastq.gz LGE4_FKDN240472723-1A_HHTLFDRX5_L1_1.fq LGE4_FKDN240472723-1A_HHTLFDRX5_L1_2.fq
####LGE5 = Pool 5. Replace file name.
py -m cutadapt -e 0.15 --no-indels --cores=4 -g ^file:novogene_fwd.fasta -G ^file:novogene_rev.fasta -o cocktail_5\LGE5-{name1}-{name2}_R1.fastq.gz -p cocktail_5\LGE5-{name1}-{name2}_R2.fastq.gz LGE5_alldata_1.fq LGE5_alldata_2.fq
#set raw data path and primer seqs

# Data path to Pool 1/LGE1.
path <- "C:/Results_2024/cocktail/real" #change this to folder where you saved the raw files of sequences with the original primer combinations.


fwd_files <- sort(list.files(path, pattern = "R1", full.names = TRUE)) #this finds all files in above folder with R1 in filename
rev_files <- sort(list.files(path, pattern = "R2", full.names = TRUE)) #this finds all files in above folder with R2 in filename

samples = str_extract(basename(fwd_files), "^[^_]+") #this extracts the sample name (e.g. N41) from the filenames
names(fwd_files) <- samples #sets the names of the files imported into R
names(rev_files) <- samples

# Update these with primer sequences.
fish2_fwd <- "CGAGAAGACCCTDTGRAG"
fish2_rev <- "GCTGTTATCCCTRGRGTAA"

############

# Get all the possible orientations of primers

allOrients <- function(primer) {
  # Create all orientations of the input sequence
  require(Biostrings)
  dna <- DNAString(primer)  # The Biostrings works w/ DNAString objects rather than character vectors
  orients <- c(Forward = dna, Complement = Biostrings::complement(dna), Reverse = Biostrings::reverse(dna),
               RevComp = Biostrings::reverseComplement(dna))
  return(sapply(orients, toString))  # Convert back to character vector
}
fish2_fwd.orients <- allOrients(fish2_fwd)
fish2_rev.orients <- allOrients(fish2_rev)

# Get rid of any ambiguous base calls (Ns) as they muck up finding primers. This will take a while!
## NOTE ## If you get message that any ended up with no reads, you need to move the original out of directory and start from beginning of R code.

fnFs.filtN <- file.path(path, "filtN", basename(fwd_files)) # Put N-filtered files in filtN/ subdirectory
fnRs.filtN <- file.path(path, "filtN", basename(rev_files))
filterAndTrim(fwd_files, fnFs.filtN, rev_files, fnRs.filtN, maxN = 0)

# Have a look at how many times we find 16S primers in a sample. If not finding any, then check primer sequence is correct.

primerHits <- function(primer, fn) {
  # Counts number of reads in which the primer is found
  nhits <- vcountPattern(primer, sread(readFastq(fn)), fixed = FALSE)
  return(sum(nhits > 0))
}
rbind(FWD.ForwardReads = sapply(fish2_fwd.orients, primerHits, fn = fnFs.filtN[[3]]), FWD.ReverseReads = sapply(fish2_fwd.orients,
                                                                                                          primerHits, fn = fnRs.filtN[[3]]), REV.ForwardReads = sapply(fish2_rev.orients, primerHits,
                                                                                                                                                                       fn = fnFs.filtN[[3]]), REV.ReverseReads = sapply(fish2_rev.orients, primerHits, fn = fnRs.filtN[[3]]))


############

# Generates the reverse complement of the above forward and reverse fish primers.
fwd_fish2_rev <- as.character(reverseComplement(DNAStringSet(fish2_fwd))) # Generating the reverse complement.
rev_fish2_rev <- as.character(reverseComplement(DNAStringSet(fish2_rev)))

# Check if primer sequences are in reads.
count_primers <- function(primer, filename) {
  num_hits <- vcountPattern(primer, sread(readFastq(filename)), fixed = FALSE)
  return(sum(num_hits > 0))
}

#Counts the number of sequences containing the primer.
count_primers(fish2_fwd, fwd_files[[223]])
count_primers(fish2_rev, rev_files[[223]])

count_primers(fwd_fish2_rev, rev_files[[223]])
count_primers(fish2_rev, fwd_files[[223]]) 

#########

#cutadapt is a program called from within R – here are the install steps... 
#Install Python 3.8 from Windows app store (free, be sure to choose 3.8 not other versions) 
#Install Microsoft Visual Studio from Windows app store. During installation it will ask if you want to install additional stuff – at the top should be something called BuildTools, just choose this plus anything else it’s checked already. 
#Download and install Miniconda from here: https://docs.conda.io/en/latest/miniconda.html 
#Open Anaconda3 Powershell Prompt (program installed by miniconda) 
#In the terminal window it opens, run: pip install cutadapt 
#When cutadapt has installed, you can close the terminal window. Search for cutadapt on your system and make note of it’s file path. You will need this to update the R scripts to know where to call it from in your computer. 

cutadapt <- path.expand("C:/Users/lrv23ngq/AppData/Roaming/Python/Python310/Scripts/cutadapt.exe")

# Create an output directory to store the clipped files
cut_dir <- file.path(path, "cutadapt_fish2")
if (!dir.exists(cut_dir)) dir.create(cut_dir) 

fwd_cut <- file.path(cut_dir, basename(fwd_files))
rev_cut <- file.path(cut_dir, basename(rev_files))

names(fwd_cut) <- samples
names(rev_cut) <- samples

# It's good practice to keep some log files by pasting .log to the end of the sample names.
cut_logs <- path.expand(file.path(cut_dir, paste0(samples, ".log")))

#see nemabiome website for what these args mean and may need to change.
#Removes adaptors (indexes) and primer sequences from paired-end reads.
#Discard untrimmed discards read in which no primer is found. Minimum length 1 base pair removes 0 length reads.
cutadapt_args <- c("-g", fish2_fwd, "-a", rev_fish2_rev, 
                   "-G", fish2_rev, "-A", fwd_fish2_rev,
                   "-n", 2, "--discard-untrimmed", "--minimum-length 1")

# Loop over the list of files, running cutadapt on each file. Trims off the primer sequences and discards any reads w/o primer sequences.
for (i in seq_along(fwd_files)) {
  system2(cutadapt, 
          args = c(cutadapt_args,
                   "-o", fwd_cut[i], "-p", rev_cut[i], 
                   fwd_files[i], rev_files[i]),
          stdout = cut_logs[i])  
}

# Check the output.
head(list.files(cut_dir))

#By now the unique tags and the primer sequences have been removed.
#Quality plotting. Quality= confidence its the right base. Check green line. >20= high.
plotQualityProfile(fwd_cut[1:10]) + ggtitle("Forward") #update with correct file numbers
plotQualityProfile(rev_cut[1:10]) + ggtitle("Reverse")

# Same as for the clipping we create an output directory to store the filtered files.
filt_dir <- file.path(path, "filtered_fish2")
if (!dir.exists(filt_dir)) dir.create(filt_dir)

fwd_filt <- file.path(filt_dir, basename(fwd_files))
rev_filt <- file.path(filt_dir, basename(rev_files))

names(fwd_filt) <- samples
names(rev_filt) <- samples

# Filtering. Filters uncertain bases/high error rates.
filtered_out <- filterAndTrim(
  fwd = fwd_files, 
  filt = fwd_filt,
  rev = rev_files,
  filt.rev = rev_filt,
  maxEE = c(2, 5), 
  truncQ = 2, 
  rm.phix = TRUE, 
  compress = TRUE, 
  multithread = TRUE #enables parallelization.
)  

head(filtered_out)

#### Main dada2 workflow.####

# Uses data to learn error rates. Every amplicon dataset has a different set
#of error rates. Learns the error model from the data by alternating estimation of
#error rates and inference of sample composition until they converge on a solution.

err_fwd <- learnErrors(fwd_filt, multithread = TRUE)
err_rev <- learnErrors(rev_filt, multithread = TRUE)
plotErrors(err_fwd, nominalQ = TRUE)
plotErrors(err_rev, nominalQ = TRUE)

# Removing files with 0 reads after filtering.
non_neg_samples <- samples != "LGE5-Fi41-Ri41"
fwd_filtered <- fwd_filt[non_neg_samples]
rev_filtered <- rev_filt[non_neg_samples]

# Runs dada2 to do denoising/error correction
dada_fwd <- dada(fwd_filtered, err = err_fwd, multithread = TRUE)
dada_rev <- dada(rev_filtered, err = err_rev, multithread = TRUE)

# Merging reads pairs into complete sequences
mergers <- mergePairs(
  dadaF = dada_fwd,
  dadaR = dada_rev,
  derepF = fwd_filtered,
  derepR = rev_filtered,
  maxMismatch = 1, 
  verbose=TRUE
)

# Constructing amplicon sequence variant table (an OTU table).
seqtab <- makeSequenceTable(mergers)
dim(seqtab)

# Removing chimeric sequences.
seqtab_nochim <- removeBimeraDenovo(seqtab, method = "consensus", multithread = TRUE, verbose = TRUE)
dim(seqtab_nochim)

table(nchar(getSequences(seqtab_nochim)))

# Remove merged sequences if not within length expected.
# Fish2 target region is 264bp. Min = 200 Max = 270. Change for different primers.
MINLEN <- 238
MAXLEN <- 290
seqlens <- nchar(getSequences(seqtab_nochim))
st.filt <- seqtab_nochim[,seqlens >= MINLEN & seqlens <= MAXLEN]

# If filtering:
table(nchar(getSequences(st.filt)))

# Final check of how many sequences made it through each stage.
getN <- function(x) sum(getUniques(x))

track <- cbind(
  filtered_out, 
  sapply(dada_fwd, getN), 
  sapply(dada_rev, getN), 
  sapply(mergers, getN), 
  rowSums(st.filt)
)

colnames(track) <- c("raw", "filtered", "denoised_fwd", "denoised_rev", "merged", "no_chim")
rownames(track) <- samples  
head(track) #track is a table of filtering/merging results

# Saving the tracking tables.
save(track, file = "C:/Results_2024/cocktail/real/Fish2_tracking")

load("C:/Results_2024/cocktail/real/deca_tracking.txt")

write.table(track, "C:/Results_2024/cocktail/real/final_fish2/Fish2_tracking.txt",quote=FALSE)

load("C:/Results_2024/cocktail/real/Fish2_tracking")

write.table(track_c, "C:/Results_2024/cocktail/real/ceph_tracking.txt",quote=FALSE)

load("C:/Results_2024/cocktail/real/ceph_tracking")

write.table(track_d, "C:/Results_2024/cocktail/real/final_fish2/deca_tracking.txt",quote=FALSE)


seqs <- colnames(st.filt)
otab <- otu_table(st.filt, taxa_are_rows=FALSE)
colnames(otab) <- paste0("seq", seq(ncol(otab)))
otab = t(otab)

# Saving the seqs file.
save(seqs, file = "LGE1_fish2_seqs.RData")
# Saving the seqtabnochim file.
save(seqtab_nochim, file = "LGE1_fish2_seqtabnochim.RData")

# Writes sequences between min and max length to .txt files.
write.table(seqs, "C:/Results_2024/cocktail/real/final_fish2/LGE1_fish2_dada_seqs.txt",quote=FALSE)
write.table(otab, "C:/Results_2024/cocktail/real/final_fish2/LGE1_fish2_dada_table.txt",quote=FALSE,sep="\t")

# Writes table with no chimeras (all lengths) to a fasta file for blast.
uniquesToFasta(seqtab_nochim, "C:/Results_2024/cocktail/real/final_fish2/LGE1_fish2_seqtabnochim.fasta")

# Writes sequences between min and max length to a fasta file for blast.
uniquesToFasta(st.filt, "C:/Results_2024/cocktail/tracking_files/final_fish2/trial3_seqs.fasta")
