# Supplementary material for: Advancing Seabird Diet Studies Through Buccal Swabbing for DNA Metabarcoding
Source: Ecol Evol. 2025 Jul 9;15(7):e71606. doi: 10.1002/ece3.71606 (PMC12238773; doi:10.1002/ece3.71606)
Supplement: Supplementary file 1 — Data S1. [file ECE3-15-e71606-s001.zip › ece371606-sup-0006-DataS3.csv]

Pool	Index	sampleID	Name	Species	Adult_or_chick?	Inc_or_rear?	Date
LGE1	CCTAAACTACGG	LGE1_Index1	2012F	Fulmar	Adult	Incubation	04/06/2024
LGE1	TGCAGATCCAAC	LGE1_Index2	1977F	Fulmar	Adult	Incubation	04/06/2024
LGE1	CCATCACATAGG	LGE1_Index3	60_1	Manx	Chick	NA	11/07/2024
LGE1	GTGGTATGGGAG	LGE1_Index4	1967F	Fulmar	Adult	Incubation	04/06/2024
LGE1	ACTTTAAGGGTG	LGE1_Index5	1999F	Fulmar	Adult	Incubation	05/06/2024
LGE1	GAGCAACATCCT	LGE1_Index6	1921F	Fulmar	Adult	Incubation	05/06/2024
LGE1	TGTTGCGTTTCT	LGE1_Index7	1664F	Fulmar	Adult	Incubation	05/06/2024
LGE1	ATGTCCGACCAA	LGE1_Index8	1928F	Fulmar	Adult	Incubation	05/06/2024
LGE1	AGGTACGCAATT	LGE1_Index9	50_26	Manx	Chick	NA	26/07/2024
LGE1	ACAGCCACCCAT	LGE1_Index10	1580F	Fulmar	Adult	Incubation	07/06/2024
LGE1	TGTCTCGCAAGC	LGE1_Index11	2025F	Fulmar	Adult	Incubation	07/06/2024
LGE1	GAGGAGTAAAGC	LGE1_Index12	FC2	Fulmar	Chick	NA	16/08/2024
LGE1	GTTACGTGGTTG	LGE1_Index13	1975F	Fulmar	Adult	Unknown	07/06/2024
LGE1	TACCGCCTCGGA	LGE1_Index14	2015F	Fulmar	Adult	Incubation	07/06/2024
LGE1	CGTAAGATGCCT	LGE1_Index15	1899F	Fulmar	Adult	Incubation	07/06/2024
LGE1	TACCGGCTTGCA	LGE1_Index16	2011F	Fulmar	Adult	Incubation	07/06/2024
LGE1	ATCTAGTGGCAA	LGE1_Index17	2033F	Fulmar	Adult	Unknown	08/06/2024
LGE1	CCAGGGACTTCT	LGE1_Index18	1956F	Fulmar	Adult	Unknown	08/06/2024
LGE1	CACCTTACCTTA	LGE1_Index19	FC8	Fulmar	Chick	NA	16/08/2024
LGE1	ATAGTTAGGGCT	LGE1_Index20	2035F	Fulmar	Adult	Unknown	08/06/2024
LGE1	GCACTTCATTTC	LGE1_Index21	50_24	Manx	Chick	NA	24/07/2024
LGE1	TTAACTGGAAGC	LGE1_Index22	FC10	Fulmar	Chick	NA	16/08/2024
LGE1	CGCGGTTACTAA	LGE1_Index23	FV10	Fulmar	Chick	NA	16/08/2024
LGE1	GAGACTATATGC	LGE1_Index24	1948F	Fulmar	Adult	Incubation	10/06/2024
LGE1	TTACCGACGAGT	LGE1_Index25	1573F	Fulmar	Adult	Incubation	09/06/2024
LGE1	ATTGGACACGCT	LGE1_Index26	8_2S.	Manx	Chick	NA	05/07/2024
LGE1	TCGCATGGATAC	LGE1_Index27	Pos 3	Control	NA	NA	NA
LGE1	AGCGAACCTGTT	LGE1_Index28	20_20	Manx	Chick	NA	20/07/2024
LGE1	AGCTTCGACAGT	LGE1_Index29	14_15	Manx	Chick	NA	15/07/2024
LGE1	GTCAGCCGTTAA	LGE1_Index30	41_A	Manx	Adult	Rearing	27/07/2024
LGE1	TCCAGATAGCGT	LGE1_Index31	52_A	Manx	Adult	Rearing	15/07/2024
LGE1	GAGAGTCCACTT	LGE1_Index32	54_A	Manx	Adult	Rearing	07/07/2024
LGE1	CTTAGAACGTGC	LGE1_Index35	2_1S.	Manx	Chick	NA	04/07/2024
LGE1	CGGTTCACATAG	LGE1_Index36	22_2	Manx	Chick	NA	13/07/2024
LGE1	CGATAGGCCTTA	LGE1_Index37	60_A	Manx	Adult	Rearing	11/07/2024
LGE1	GCTATATCCAGG	LGE1_Index38	29_1	Manx	Chick	NA	04/07/2024
LGE1	GTCTTCAGCAAG	LGE1_Index39	29_2	Manx	Chick	NA	12/07/2024
LGE1	GCTCCTTAGAAG	LGE1_Index43	18_1S.	Manx	Chick	NA	04/07/2024
LGE1	CCTAGTAAGCTG	LGE1_Index46	21_A	Manx	Adult	Rearing	19/07/2024
LGE1	CTAGGATCACTG	LGE1_Index47	10_A	Manx	Adult	Rearing	23/07/2024
LGE1	TATGAACGTCCG	LGE1_Index48	Neg 1	Control	NA	NA	NA
LGE2	CCTAAACTACGG	LGE2_Index1	8_15	Manx	Chick	NA	15/07/2024
LGE2	TGCAGATCCAAC	LGE2_Index2	69_A	Manx	Adult	Rearing	15/07/2024
LGE2	CCATCACATAGG	LGE2_Index3	26_A	Manx	Adult	Rearing	05/07/2024
LGE2	GTGGTATGGGAG	LGE2_Index4	2_15	Manx	Chick	NA	15/07/2024
LGE2	ACTTTAAGGGTG	LGE2_Index5	20_2S.	Manx	Chick	NA	05/07/2024
LGE2	GAGCAACATCCT	LGE2_Index6	8_26	Manx	Chick	NA	26/07/2024
LGE2	TGTTGCGTTTCT	LGE2_Index7	24_1	Manx	Chick	NA	23/07/2024
LGE2	ATGTCCGACCAA	LGE2_Index8	24_2	Manx	Chick	NA	29/07/2024
LGE2	AGGTACGCAATT	LGE2_Index9	2032F	Fulmar	Adult	Incubation	06/06/2024
LGE2	ACAGCCACCCAT	LGE2_Index10	50_15	Manx	Chick	NA	15/07/2024
LGE2	TGTCTCGCAAGC	LGE2_Index11	2_12	Manx	Chick	NA	12/07/2024
LGE2	GAGGAGTAAAGC	LGE2_Index12	35_A	Manx	Adult	Rearing	21/07/2024
LGE2	GTTACGTGGTTG	LGE2_Index13	26_12	Manx	Chick	NA	12/07/2024
LGE2	TACCGCCTCGGA	LGE2_Index14	FC3	Fulmar	Chick	NA	16/08/2024
LGE2	CGTAAGATGCCT	LGE2_Index15	FC4	Fulmar	Chick	NA	16/08/2024
LGE2	TACCGGCTTGCA	LGE2_Index16	FC5	Fulmar	Chick	NA	16/08/2024
LGE2	ATCTAGTGGCAA	LGE2_Index17	16_12	Manx	Chick	NA	12/07/2024
LGE2	CCAGGGACTTCT	LGE2_Index18	FC7	Fulmar	Chick	NA	16/08/2024
LGE2	CACCTTACCTTA	LGE2_Index19	2034F	Fulmar	Adult	Unknown	08/06/2024
LGE2	ATAGTTAGGGCT	LGE2_Index20	FC9	Fulmar	Chick	NA	16/08/2024
LGE2	GCACTTCATTTC	LGE2_Index21	66_A	Manx	Adult	Rearing	19/07/2024
LGE2	TTAACTGGAAGC	LGE2_Index22	40_1	Manx	Chick	NA	04/07/2024
LGE2	CGCGGTTACTAA	LGE2_Index23	40_2	Manx	Chick	NA	07/07/2024
LGE2	GAGACTATATGC	LGE2_Index24	6_A	Manx	Adult	Rearing	23/07/2024
LGE2	TTACCGACGAGT	LGE2_Index25	20_23	Manx	Chick	NA	23/07/2024
LGE2	ATTGGACACGCT	LGE2_Index26	26_23	Manx	Chick	NA	23/07/2024
LGE2	TCGCATGGATAC	LGE2_Index27	36_A	Manx	Adult	Rearing	20/07/2024
LGE2	AGCGAACCTGTT	LGE2_Index28	19_A	Manx	Adult	Rearing	14/07/2024
LGE2	AGCTTCGACAGT	LGE2_Index29	54_1S.	Manx	Chick	NA	04/07/2024
LGE2	GTCAGCCGTTAA	LGE2_Index30	52_2	Manx	Chick	NA	15/07/2024
LGE2	TCCAGATAGCGT	LGE2_Index31	54_3	Manx	Chick	NA	07/07/2024
LGE2	GAGAGTCCACTT	LGE2_Index32	57_1	Manx	Chick	NA	19/07/2024
LGE2	GCTCACAATGTG	LGE2_Index33	54_20	Manx	Chick	NA	20/07/2024
LGE2	TTGACGACATCG	LGE2_Index34	50_20	Manx	Chick	NA	20/07/2024
LGE2	CTTAGAACGTGC	LGE2_Index35	18_20	Manx	Chick	NA	20/07/2024
LGE2	CGGTTCACATAG	LGE2_Index36	2_2S.	Manx	Chick	NA	05/07/2024
LGE2	CGATAGGCCTTA	LGE2_Index37	22_A	Manx	Adult	Rearing	13/07/2024
LGE2	GCTATATCCAGG	LGE2_Index38	2_A	Manx	Adult	Rearing	07/07/2024
LGE2	GTCTTCAGCAAG	LGE2_Index39	16_18	Manx	Chick	NA	18/07/2024
LGE2	TAGACACCGTGT	LGE2_Index40	29_A	Manx	Adult	Rearing	12/07/2024
LGE2	TCAGCTGACTAG	LGE2_Index41	55_1	Manx	Chick	NA	19/07/2024
LGE2	TAAGTCGGCCTA	LGE2_Index42	13_1	Manx	Chick	NA	11/07/2024
LGE2	GCTCCTTAGAAG	LGE2_Index43	13_2	Manx	Chick	NA	12/07/2024
LGE2	ATGGCCTGACTA	LGE2_Index44	13_A	Manx	Adult	Rearing	12/07/2024
LGE2	TTGCAAGTACCG	LGE2_Index45	18_18	Manx	Chick	NA	18/07/2024
LGE2	CCTAGTAAGCTG	LGE2_Index46	10_2	Manx	Chick	NA	23/07/2024
LGE2	CTAGGATCACTG	LGE2_Index47	Pos 1	Control	NA	NA	NA
LGE2	TATGAACGTCCG	LGE2_Index48	Neg 2	Control	NA	NA	NA
LGE3	CCTAAACTACGG	LGE3_Index1	26_1S.	Manx	Chick	NA	04/07/2024
LGE3	TGCAGATCCAAC	LGE3_Index2	23_A	Manx	Adult	Rearing	20/07/2024
LGE3	CCATCACATAGG	LGE3_Index3	64_1	Manx	Chick	NA	20/07/2024
LGE3	GTGGTATGGGAG	LGE3_Index4	30_1	Manx	Chick	NA	11/07/2024
LGE3	ACTTTAAGGGTG	LGE3_Index5	30_2	Manx	Chick	NA	12/07/2024
LGE3	GAGCAACATCCT	LGE3_Index6	30_A	Manx	Adult	Rearing	12/07/2024
LGE3	TGTTGCGTTTCT	LGE3_Index7	18_15	Manx	Chick	NA	15/07/2024
LGE3	ATGTCCGACCAA	LGE3_Index8	2_26	Manx	Chick	NA	26/07/2024
LGE3	AGGTACGCAATT	LGE3_Index9	24_A	Manx	Adult	Rearing	29/07/2024
LGE3	ACAGCCACCCAT	LGE3_Index10	51_26	Manx	Chick	NA	26/07/2024
LGE3	TGTCTCGCAAGC	LGE3_Index11	FC1	Fulmar	Chick	NA	16/08/2024
LGE3	GAGGAGTAAAGC	LGE3_Index12	792F	Fulmar	Adult	Incubation	07/06/2024
LGE3	GTTACGTGGTTG	LGE3_Index13	20_26	Manx	Chick	NA	26/07/2024
LGE3	TACCGCCTCGGA	LGE3_Index14	7_1	Manx	Chick	NA	29/07/2024
LGE3	CGTAAGATGCCT	LGE3_Index15	7_A	Manx	Adult	Rearing	29/07/2024
LGE3	TACCGGCTTGCA	LGE3_Index16	8_12	Manx	Chick	NA	12/07/2024
LGE3	ATCTAGTGGCAA	LGE3_Index17	17_2	Manx	Chick	NA	19/07/2024
LGE3	CCAGGGACTTCT	LGE3_Index18	17_A	Manx	Adult	Rearing	19/07/2024
LGE3	CACCTTACCTTA	LGE3_Index19	18_24	Manx	Chick	NA	24/07/2024
LGE3	ATAGTTAGGGCT	LGE3_Index20	66_2	Manx	Chick	NA	19/07/2024
LGE3	GCACTTCATTTC	LGE3_Index21	50_12	Manx	Chick	NA	12/07/2024
LGE3	TTAACTGGAAGC	LGE3_Index22	6_1	Manx	Chick	NA	21/07/2024
LGE3	CGCGGTTACTAA	LGE3_Index23	14_24	Manx	Chick	NA	24/07/2024
LGE3	GAGACTATATGC	LGE3_Index24	50_A	Manx	Adult	Rearing	05/07/2024
LGE3	TTACCGACGAGT	LGE3_Index25	8_1S.	Manx	Chick	NA	04/07/2024
LGE3	ATTGGACACGCT	LGE3_Index26	36_2	Manx	Chick	NA	20/07/2024
LGE3	TCGCATGGATAC	LGE3_Index27	19_2	Manx	Chick	NA	14/07/2024
LGE3	AGCGAACCTGTT	LGE3_Index28	41_1	Manx	Chick	NA	24/07/2024
LGE3	AGCTTCGACAGT	LGE3_Index29	41_2	Manx	Chick	NA	27/07/2024
LGE3	GTCAGCCGTTAA	LGE3_Index30	8_20	Manx	Chick	NA	20/07/2024
LGE3	TCCAGATAGCGT	LGE3_Index31	68_1	Manx	Chick	NA	28/07/2024
LGE3	GAGAGTCCACTT	LGE3_Index32	68_A	Manx	Adult	Rearing	28/07/2024
LGE3	GCTCACAATGTG	LGE3_Index33	57_2	Manx	Chick	NA	21/07/2024
LGE3	TTGACGACATCG	LGE3_Index34	51_A	Manx	Adult	Rearing	15/07/2024
LGE3	CTTAGAACGTGC	LGE3_Index35	22_1	Manx	Chick	NA	12/07/2024
LGE3	CGGTTCACATAG	LGE3_Index36	11_A	Manx	Adult	Rearing	26/07/2024
LGE3	CGATAGGCCTTA	LGE3_Index37	2_3S.	Manx	Chick	NA	07/07/2024
LGE3	GCTATATCCAGG	LGE3_Index38	5_1	Manx	Chick	NA	11/07/2024
LGE3	GTCTTCAGCAAG	LGE3_Index39	5_2	Manx	Chick	NA	12/07/2024
LGE3	TAGACACCGTGT	LGE3_Index40	5_A	Manx	Adult	Rearing	12/07/2024
LGE3	TCAGCTGACTAG	LGE3_Index41	Blank 2	Control	NA	NA	NA
LGE3	TAAGTCGGCCTA	LGE3_Index42	55_2	Manx	Chick	NA	21/07/2024
LGE3	GCTCCTTAGAAG	LGE3_Index43	26_18	Manx	Chick	NA	18/07/2024
LGE3	ATGGCCTGACTA	LGE3_Index44	21_1	Manx	Chick	NA	12/07/2024
LGE3	TTGCAAGTACCG	LGE3_Index45	10_1	Manx	Chick	NA	11/07/2024
LGE3	CCTAGTAAGCTG	LGE3_Index46	50_18	Manx	Chick	NA	18/07/2024
LGE3	CTAGGATCACTG	LGE3_Index47	Pos 2	Control	NA	NA	NA
LGE3	TATGAACGTCCG	LGE3_Index48	8_18	Manx	Chick	NA	18/07/2024
LGE4	CCTAAACTACGG	LGE4_Index1	23_1	Manx	Chick	NA	20/07/2024
LGE4	TGCAGATCCAAC	LGE4_Index2	20_15	Manx	Chick	NA	15/07/2024
LGE4	CCATCACATAGG	LGE4_Index3	26_15	Manx	Chick	NA	15/07/2024
LGE4	GTGGTATGGGAG	LGE4_Index4	20_1S.	Manx	Chick	NA	04/07/2024
LGE4	ACTTTAAGGGTG	LGE4_Index5	51_2	Manx	Chick	NA	15/07/2024
LGE4	GAGCAACATCCT	LGE4_Index6	20_3S.	Manx	Chick	NA	10/07/2024
LGE4	TGTTGCGTTTCT	LGE4_Index7	20_A	Manx	Adult	Rearing	10/07/2024
LGE4	ATGTCCGACCAA	LGE4_Index8	14_1S.	Manx	Chick	NA	04/07/2024
LGE4	AGGTACGCAATT	LGE4_Index9	54_15	Manx	Chick	NA	15/07/2024
LGE4	ACAGCCACCCAT	LGE4_Index10	35_1	Manx	Chick	NA	13/07/2024
LGE4	TGTCTCGCAAGC	LGE4_Index11	35_2	Manx	Chick	NA	21/07/2024
LGE4	GAGGAGTAAAGC	LGE4_Index12	54_26	Manx	Chick	NA	26/07/2024
LGE4	GTTACGTGGTTG	LGE4_Index13	Blank 10	Control	NA	NA	NA
LGE4	TACCGCCTCGGA	LGE4_Index14	54_12	Manx	Chick	NA	12/07/2024
LGE4	CGTAAGATGCCT	LGE4_Index15	64_2	Manx	Chick	NA	03/08/2024
LGE4	TACCGGCTTGCA	LGE4_Index16	17_1	Manx	Chick	NA	18/07/2024
LGE4	ATCTAGTGGCAA	LGE4_Index17	FC6	Fulmar	Chick	NA	16/08/2024
LGE4	CCAGGGACTTCT	LGE4_Index18	51_12	Manx	Chick	NA	12/07/2024
LGE4	CACCTTACCTTA	LGE4_Index19	66_1	Manx	Chick	NA	18/07/2024
LGE4	ATAGTTAGGGCT	LGE4_Index20	2_24	Manx	Chick	NA	24/07/2024
LGE4	GCACTTCATTTC	LGE4_Index21	Blank 1	Control	NA	NA	NA
LGE4	TTAACTGGAAGC	LGE4_Index22	50_1	Manx	Chick	NA	04/07/2024
LGE4	CGCGGTTACTAA	LGE4_Index23	50_2S.	Manx	Chick	NA	05/07/2024
LGE4	GAGACTATATGC	LGE4_Index24	8_23	Manx	Chick	NA	23/07/2024
LGE4	TTACCGACGAGT	LGE4_Index25	36_1	Manx	Chick	NA	19/07/2024
LGE4	ATTGGACACGCT	LGE4_Index26	19_1	Manx	Chick	NA	13/07/2024
LGE4	TCGCATGGATAC	LGE4_Index27	8_3S.	Manx	Chick	NA	07/07/2024
LGE4	AGCGAACCTGTT	LGE4_Index28	8_A	Manx	Adult	Rearing	07/07/2024
LGE4	AGCTTCGACAGT	LGE4_Index29	52_1	Manx	Chick	NA	12/07/2024
LGE4	GTCAGCCGTTAA	LGE4_Index30	54_2S.	Manx	Chick	NA	05/07/2024
LGE4	TCCAGATAGCGT	LGE4_Index31	16_20	Manx	Chick	NA	20/07/2024
LGE4	GAGAGTCCACTT	LGE4_Index32	51_20	Manx	Chick	NA	20/07/2024
LGE4	GCTCACAATGTG	LGE4_Index33	51_1S.	Manx	Chick	NA	07/07/2024
LGE4	TTGACGACATCG	LGE4_Index34	57_A	Manx	Adult	Rearing	21/07/2024
LGE4	CTTAGAACGTGC	LGE4_Index35	11_2	Manx	Chick	NA	26/07/2024
LGE4	CGGTTCACATAG	LGE4_Index36	14_20	Manx	Chick	NA	20/07/2024
LGE4	CGATAGGCCTTA	LGE4_Index37	26_20	Manx	Chick	NA	20/07/2024
LGE4	GCTATATCCAGG	LGE4_Index38	14_18	Manx	Chick	NA	18/07/2024
LGE4	GTCTTCAGCAAG	LGE4_Index39	Blank 9	Control	NA	NA	NA
LGE4	TAGACACCGTGT	LGE4_Index40	2_18	Manx	Chick	NA	18/07/2024
LGE4	TCAGCTGACTAG	LGE4_Index41	16_2S.	Manx	Chick	NA	07/07/2024
LGE4	TAAGTCGGCCTA	LGE4_Index42	16_A	Manx	Adult	Rearing	07/07/2024
LGE4	GCTCCTTAGAAG	LGE4_Index43	55_A	Manx	Adult	Rearing	21/07/2024
LGE4	ATGGCCTGACTA	LGE4_Index44	20_18	Manx	Chick	NA	18/07/2024
LGE4	TTGCAAGTACCG	LGE4_Index45	21_2	Manx	Chick	NA	19/07/2024
LGE4	CCTAGTAAGCTG	LGE4_Index46	18_A	Manx	Adult	Rearing	09/07/2024
LGE4	CTAGGATCACTG	LGE4_Index47	Pos 4	Control	NA	NA	NA
LGE4	TATGAACGTCCG	LGE4_Index48	69_1	Manx	Chick	NA	14/07/2024
LGE5	CCTAAACTACGG	LGE5_Index1	69_2	Manx	Chick	NA	15/07/2024
LGE5	TGCAGATCCAAC	LGE5_Index2	26_2S.	Manx	Chick	NA	05/07/2024
LGE5	CCATCACATAGG	LGE5_Index3	1947F	Fulmar	Adult	Incubation	04/06/2024
LGE5	GTGGTATGGGAG	LGE5_Index4	16_26	Manx	Chick	NA	26/07/2024
LGE5	ACTTTAAGGGTG	LGE5_Index5	14_26	Manx	Chick	NA	26/07/2024
LGE5	GAGCAACATCCT	LGE5_Index6	18_26	Manx	Chick	NA	26/07/2024
LGE5	TGTTGCGTTTCT	LGE5_Index7	Blank 5	Control	NA	NA	NA
LGE5	ATGTCCGACCAA	LGE5_Index8	16_15	Manx	Chick	NA	15/07/2024
LGE5	AGGTACGCAATT	LGE5_Index9	14_2S.	Manx	Chick	NA	05/07/2024
LGE5	ACAGCCACCCAT	LGE5_Index10	14_A	Manx	Adult	Rearing	05/07/2024
LGE5	TGTCTCGCAAGC	LGE5_Index11	8_26	Manx	Chick	NA	26/07/2024
LGE5	GAGGAGTAAAGC	LGE5_Index12	20_12	Manx	Chick	NA	12/07/2024
LGE5	GTTACGTGGTTG	LGE5_Index13	Blank 3	Control	NA	NA	NA
LGE5	TACCGCCTCGGA	LGE5_Index14	26_26	Manx	Chick	NA	26/07/2024
LGE5	CGTAAGATGCCT	LGE5_Index15	14_12	Manx	Chick	NA	12/07/2024
LGE5	TACCGGCTTGCA	LGE5_Index16	64_A	Manx	Adult	Rearing	03/08/2024
LGE5	ATCTAGTGGCAA	LGE5_Index17	51_24	Manx	Chick	NA	24/07/2024
LGE5	CCAGGGACTTCT	LGE5_Index18	16_24	Manx	Chick	NA	24/07/2024
LGE5	CACCTTACCTTA	LGE5_Index19	Blank 8	Control	NA	NA	NA
LGE5	ATAGTTAGGGCT	LGE5_Index20	18_12	Manx	Chick	NA	12/07/2024
LGE5	GCACTTCATTTC	LGE5_Index21	FV9	Fulmar	Chick	NA	16/08/2024
LGE5	TTAACTGGAAGC	LGE5_Index22	54_24	Manx	Chick	NA	24/07/2024
LGE5	CGCGGTTACTAA	LGE5_Index23	6_2	Manx	Chick	NA	23/07/2024
LGE5	GAGACTATATGC	LGE5_Index24	40_3	Manx	Chick	NA	08/07/2024
LGE5	TTACCGACGAGT	LGE5_Index25	40_A	Manx	Adult	Rearing	08/07/2024
LGE5	ATTGGACACGCT	LGE5_Index26	Blank 11	Control	NA	NA	NA
LGE5	TCGCATGGATAC	LGE5_Index27	Blank 6	Control	NA	NA	NA
LGE5	AGCGAACCTGTT	LGE5_Index28	Neg 3	Control	NA	NA	NA
LGE5	AGCTTCGACAGT	LGE5_Index29	2_20	Manx	Chick	NA	20/07/2024
LGE5	GCTCACAATGTG	LGE5_Index33	Blank 4	Control	NA	NA	NA
LGE5	TTGACGACATCG	LGE5_Index34	11_1	Manx	Chick	NA	25/07/2024
LGE5	TAGACACCGTGT	LGE5_Index40	16_1S.	Manx	Chick	NA	05/07/2024
LGE5	TCAGCTGACTAG	LGE5_Index41	54_18	Manx	Chick	NA	18/07/2024
LGE5	TAAGTCGGCCTA	LGE5_Index42	51_18	Manx	Chick	NA	18/07/2024
LGE5	ATGGCCTGACTA	LGE5_Index44	18_2S.	Manx	Chick	NA	05/07/2024
LGE5	TTGCAAGTACCG	LGE5_Index45	18_3S.	Manx	Chick	NA	09/07/2024
LGE5	CTAGGATCACTG	LGE5_Index47	Blank 7	Control	NA	NA	NA
LGE5	TATGAACGTCCG	LGE5_Index48	Neg 4	Control	NA	NA	NA
