# Supplementary material for: Advancing Seabird Diet Studies Through Buccal Swabbing for DNA Metabarcoding
Source: Ecol Evol. 2025 Jul 9;15(7):e71606. doi: 10.1002/ece3.71606 (PMC12238773; doi:10.1002/ece3.71606)
Supplement: Supplementary file 1 — Data S1. [file ECE3-15-e71606-s001.zip › ece371606-sup-0007-DataS4.R]

### Run before SCW blast or taxonomy assignment slurm files.###
rm(list=ls())

library(dada2)
library(phyloseq)
library(dplyr)
library(ggplot2)
library(Biostrings)
library(BiocManager)
library(vegan)
library(tidyr)
library(tibble)
library(patchwork)
library(ggpattern)
library(reshape2)
library(iNEXT)
library(wesanderson)

### Github example for Fish2. ####
path <- "C:/Results_2024/cocktail/tracking_files/final_fish2/all_Fish2_seqs.fasta"
otab <- read.table("C:/Results_2024/cocktail/real/final_fish2/LGE1_fish2_dada_table.txt")
seqs <- read.table("C:/Results_2024/cocktail/real/final_fish2/LGE1_fish2_dada_seqs.txt")

#Creates a OTU table using the phyloseq function where taxa/ASVs are in columns and samples in rows.
ps_ASVs <- phyloseq(otu_table(otab,taxa_are_rows = T))
sequences <- readDNAStringSet("C:/Results_2024/cocktail/tracking_files/final_fish2/trial3_seqs.fasta")
dna <- Biostrings::DNAStringSet(sequences)

#Stores the DNA sequences from the OTU table as dna for downstream analysis.
#dna <- Biostrings::DNAStringSet(taxa_names())
#Assigns names to the dna object based on taxonomic names from ps_ASVs.
names(dna) <- taxa_names(ps_ASVs)

#Merges the phyloseq objects.
ps_named <- merge_phyloseq(ps_ASVs,dna)
#Taxa names in ps_named are replaced with ASV1, ASV2 etc.
taxa_names(ps_named) <- paste0("ASV",seq(ntaxa(ps_named)))
ps_named

#Exports the reference sequences in phyloseq to a .fasta file.
ps_named %>%
  refseq() %>%
  Biostrings::writeXStringSet("C:/Results_2024/cocktail/real/final_fish2/LGE_fish.fasta", append=FALSE,
                              compress=FALSE, compression_level=NA, format="fasta")

#The ps_named fasta file is then inputted into scw.
##SCW## run blast.slurm to get blast.tab file (example provided to you)
##SCW## run assign taxonomy python script https://github.com/Joseph7e/Assign-Taxonomy-with-BLAST (you can do this on login node, not using slurm request script):
# Example commands in terminal window: 
# > module load biopython
# > python3 /path/to/taxonomy_assignment_BLAST.py LGE1_fish.fasta expanded_ncbi_taxonomy.tsv --hits_to_consider 20 --length_percentage 0.7 --blast_file LGE1.fish.blastn.nt.tab --ncbi_nt --output_dir LGE1_fish_taxonomy
# download the resulting output file called something ending 8 levels
# open file in excel and reformat as per example I sent you - make sure that you clear cells with "undetermined" and "Unassigned" so they import into R as NAs.
# Also make sure to replace _ with space so species names look nice for plots
##back into R##

# Import output of taxonomy_assignment.
tax <- read.csv("C:/Users/lrv23ngq/OneDrive - Bangor University/PhD Year 1/Lab Work/Bioinformatics_2024/trial_3/trial3_tax.csv", na.strings = "")

# Coverts the column ASV to row names and removes the column.
tax <- tax %>% tibble::column_to_rownames("ASV")

# Remove the column called Size.
tax <- tax %>% select(-Size)

tax <- as.matrix(tax)
TAX <- tax_table(tax)
# Creates one phyloseq object by merging rownames of TAX with taxa_names in ps_named.
ps_tax <- merge_phyloseq(ps_named,TAX)
ps_tax

# Import the metadata sheet including sample names
samples <- read.csv("C:/Results_2024/cocktail/tracking_files/final_fish2/Metadata.csv", na.strings = "")
samples <- samples %>% tibble::column_to_rownames("sampleID")
samples$Date <- as.POSIXct(samples$Date, format = "%d/%m/%Y")
metadata <- sample_data(samples)

ps_raw <- merge_phyloseq(ps_tax,metadata)
ps_raw

# Actual analysis!

#### Domain level analysis ####
ps_assigned_dom <- subset_taxa(ps_raw, Domain %in% c("Archaea","Bacteria","Eukaryota"))
ps_assigned_dom

# Sums the abundances of ASVs by combining them at the domain level.
ps_dom_agg <- tax_glom(ps_assigned_dom,taxrank="Domain")
# Calculate the relative abundance of each domain.
dom_rel_abund <- transform_sample_counts(ps_dom_agg,function(OTU) OTU/sum(OTU))

plot_bar(dom_rel_abund, fill = "Domain") + facet_wrap(~sample_Species,scales="free_x", nrow=1)


#### Manx Shearwaters & Fulmars- all fish species. ####
ps_fish <- subset_taxa(ps_raw, Class=="Actinopteri")

# Creates a new fish object that excludes when species= control.
ps_fish_filt <- subset_samples(ps_fish, Species != "Control")

# Glomerate by prey species.
ps_spp <- tax_glom(ps_fish_filt, taxrank = "Species")
# Calculate the relative abundance of each species
species_rel_abund <- transform_sample_counts(ps_spp,function(OTU) OTU/sum(OTU))

plot_bar(species_rel_abund, fill = "Species") + facet_wrap(~sample_Species,scales="free_x", nrow=1)

#### Checking controls- positives, negatives and blanks ####
ps_control <- subset_samples(ps_fish, Species == "Control")
plot_bar(ps_control, fill = "Species")
sample_sums(ps_control)

#For fish, positives contain Basa (cont.) and blanks and negatives are empty.

#### Read and sequencing depth #####
# What sequencing depth is needed for sufficient detection of all species in sample?
fish_tab <- otu_table(ps_fish_filt)
class(fish_tab) <- "matrix"

# Plotting the rarefaction curve of Manx Shearwaters and Fulmars using ASVs
rare <- rarecurve(fish_tab, step=50, lwd=2, ylab="ASVs",  label=F, xlim=c(0,5000))
sample_overview <- sample_sums(ps_fish_filt)

write.csv(sample_overview, "C:/Results_2024/cocktail/real/final_fish2/Fish_sample_overview.csv")

### Sequencing depth for Manx Shearwater samples ###
ps_fish_manx <- subset_samples(ps_fish_filt, Species=="Manx")

# Checking for depth needed for detection using ASVs.
manx_fish_tab <- t(otu_table(ps_fish_manx))
class(manx_fish_tab) <- "matrix"

# Plotting a rarefaction curve using ASVs
rare <- rarecurve(manx_fish_tab, step=50, lwd=2, ylab="ASVs",  label=F, xlim=c(0,2000)) # almost all plateau by 100 reads, but this might seem quite low to reviewers
sample_sums(ps_fish_manx)

## Sequencing depth of 500 reads for Manx Shearwater samples ##

# Checking sequencing depth needed for detection using tax_glom(species).
ps_fish_manx_species <- tax_glom(ps_fish_manx, taxrank= "Species")
manx_fish_species_tab <- t(otu_table(ps_fish_manx_species))
class(manx_fish_species_tab) <- "matrix"

# Plotting the rarefaction curve using species
rare <- rarecurve(manx_fish_species_tab, step=50, lwd=2, ylab="Species",  label=F, xlim=c(0,2000))

### Sequencing depth for Fulmar samples ###
ps_fish_fulmar <- subset_samples(ps_fish_filt, Species == "Fulmar")

# Checking for sequencing depth needed for detection using ASVs for Fulmars.
fulmar_fish_tab <- t(otu_table(ps_fish_fulmar))
class(fulmar_fish_tab) <- "matrix"

# Plotting a rarefaction curve using ASVs
rare <- rarecurve(fulmar_fish_tab, step=50, lwd=2, ylab="ASVs",  label=F, xlim=c(0,2000))
sample_sums(ps_fish_fulmar)

# Checking depth for detection using tax_glom(species) for Fulmars.
ps_fish_fulmar_species <- tax_glom(ps_fish_fulmar, taxrank= "Species")
fulmar_fish_species_tab <- t(otu_table(ps_fish_fulmar_species))
class(fulmar_fish_species_tab) <- "matrix"

# Plotting a rarefaction curve using species
rare <- rarecurve(fulmar_fish_species_tab, step=50, lwd=2, ylab="Species",  label=F, xlim=c(0,2000))

## Read depth of 500 reads for Fulmars.

#### Subsetting samples to those with sufficient read depth ####
## Manx Shearwaters ##
# Specify the minimum read depth
min_manx_read_depth <- 500

# Extract the OTU table from the phyloseq object
otu_table_manx <- otu_table(ps_fish_manx)
# Calculate the total reads for each sample
sample_totals_manx <- colSums(otu_table_manx)

# Identify samples that meet the specified read depth
samples_to_keep_manx <- names(sample_totals_manx[sample_totals_manx >= min_manx_read_depth])

# Subset the phyloseq object to keep only those samples
manx_phyloseq <- subset_samples(ps_fish_manx, sample_names(ps_fish_manx) %in% samples_to_keep_manx)

### Manx_phyloseq is the filtered (>500 read) Manx shearwater fish sequences. ###
saveRDS(manx_phyloseq, file = "C:/Users/lrv23ngq/OneDrive - Bangor University/PhD Year 1/Lab Work/Bioinformatics_2024/trial_3/trial3_Manx_phyloseq.rds")

## Fulmars ##
# Specify the minimum read depth
min_fulmar_read_depth <- 500

# Extract the OTU table from the phyloseq object
otu_table_fulmar <- otu_table(ps_fish_fulmar)
# Calculate the total reads for each sample
sample_totals_fulmar <- colSums(otu_table_fulmar)

# Identify samples that meet the specified read depth
samples_to_keep_fulmar <- names(sample_totals_fulmar[sample_totals_fulmar >= min_fulmar_read_depth])

# Subset the phyloseq object to keep only those samples
fulmar_phyloseq <- subset_samples(ps_fish_fulmar, sample_names(ps_fish_fulmar) %in% samples_to_keep_fulmar)

### Fulmar_phyloseq is the filtered (>500 read) Fulmar fish sequences. ###
saveRDS(fulmar_phyloseq, file = "C:/Users/lrv23ngq/OneDrive - Bangor University/PhD Year 1/Lab Work/Bioinformatics_2024/trial_3/trial3_fulmar_phyloseq.rds")

# Recombining Manx and Fulmar fish phyloseq.
fish_phyloseq <- merge_phyloseq(manx_phyloseq, fulmar_phyloseq)
saveRDS(fish_phyloseq, file = "C:/Users/lrv23ngq/OneDrive - Bangor University/PhD Year 1/Lab Work/Bioinformatics_2024/trial_3/trial3_allfish_phyloseq.rds")

#### Proportions of prey types ####

## Manx Shearwaters
manx_df <- psmelt(manx_phyloseq)

# Removing any contamination from the positive controls.
manx_df <- manx_df %>%
  filter(Family != "Pangasiidae", Species != "NA")

# Calculating relative abundance.
new_manx_df <- manx_df %>%
  group_by(Name) %>%
  mutate(Proportion = Abundance/sum(Abundance)*100) %>%
  ungroup()

# Calculate proportion of total reads for each prey species.
species_proportions <- new_manx_df %>%
  group_by(Species, Common_Name) %>%                     # Group data by species
  summarize(Total_Abundance = sum(Abundance)) %>% # Sum abundance for each species
  mutate(Proportion = Total_Abundance / sum(Total_Abundance)*100) # Calculate proportions

## Fulmars
fulmar_df <- psmelt(fulmar_phyloseq)
# Removing contamination from the positive controls.
fulmar_df <- fulmar_df %>%
  filter(Family != "Pangasiidae", Species != "NA")

fulmar_df <- fulmar_df %>%
  group_by(Name) %>%
  mutate(Proportion = Abundance/sum(Abundance)*100) %>%
  ungroup()

# Calculate proportion of total reads for each prey species.
species_proportions_fulmar <- fulmar_df %>%
  group_by(Species, Common_Name) %>%                     # Group data by species
  summarize(Total_Abundance = sum(Abundance)) %>% # Sum abundance for each species
  mutate(Proportion = Total_Abundance / sum(Total_Abundance)*100) # Calculate proportions

#### Calculating species richness in different sample types ####
# Manx Species richness
manx_age_richness <- manx_df %>%
  filter(Abundance != 0) %>%  # Remove rows where Abundance is 0
  group_by(Name, Adult_or_chick.) %>%
  summarise(Species_Count = n_distinct(Species), .groups = "drop") %>%
  group_by(Adult_or_chick.) %>%
  summarise(richness = mean(Species_Count),
            standard_error = sd(Species_Count, na.rm = TRUE) / sqrt(n()), # Standard Error
            range_min = min(Species_Count, na.rm = TRUE),                 # Minimum value
            range_max = max(Species_Count, na.rm = TRUE),
            .groups = "drop")

# Fulmar Species richness
fulmar_age_richness <- fulmar_df %>%
  filter(Abundance != 0) %>%  # Remove rows where Abundance is 0
  group_by(Name, Adult_or_chick.) %>%
  summarise(Species_Count = n_distinct(Species), .groups = "drop") %>%
  group_by(Adult_or_chick.) %>%
  summarise(richness = mean(Species_Count),
            standard_error = sd(Species_Count, na.rm = TRUE) / sqrt(n()), # Standard Error
            range_min = min(Species_Count, na.rm = TRUE),                 # Minimum value
            range_max = max(Species_Count, na.rm = TRUE),
            .groups = "drop")


#### Creating a dataset of only the paired adult chick combinations #####
# Subsetting samples to only the adult-chick combinations.
new_manx_df$Name <- trimws(new_manx_df$Name)

# Pairs where only the GPS parent fed the chick.
paired <- subset(new_manx_df, Name %in% c("40_3", "40_A", "20_A", "20_3S.", "60_A", "60_1",
                                          "5_A", "5_2", "22_A", "22_2", "19_A", "19_2", "17_A",
                                          "17_2", "6_A", "6_2", "10_A", "10_2", "68_A", "68_1"))


# Create a named vector with old and new names
name_replacements <- c("40_A" = "Adult 40", "40_3" = "Chick 40",
                       "20_A" = "Adult 20", "20_3S." = "Chick 20",
                       "60_A" = "Adult 60", "60_1" = "Chick 60",
                       "5_A" = "Adult 5", "5_2" = "Chick 5",
                       "6_A" = "Adult 6", "6_2" = "Chick 6", 
                       "10_A" = "Adult 10", "10_2" = "Chick 10", 
                       "22_A" = "Adult 22", "22_2" = "Chick 22", 
                       "19_A" = "Adult 19", "19_2" = "Chick 19", 
                       "17_A" = "Adult 17", "17_2" = "Chick 17",
                       "68_A" = "Adult 68", "68_1" = "Chick 68")

# Rename values in the Name column
paired <- paired %>%
  mutate(Name = recode(Name, !!!name_replacements))

paired <- paired %>%
  mutate(Group = "GPS")

write.csv(paired, file = "C:/Users/lrv23ngq/OneDrive - Bangor University/PhD Year 1/Lab Work/Bioinformatics_2024/trial_3/adult_chick_pairs.csv")

#### Relative Read Abundance #####

# Merge the phyloseq into a dataframe, trim spaces and remove unnecessary rows (Family = Pangasiidae and Species = "NA")
rra_df <- psmelt(fish_phyloseq)

rra_df <- rra_df %>%
  mutate(across(c(sample_Species, Adult_or_chick., Species, Common_Name), trimws)) %>%
  filter(Family != "Pangasiidae", Species != "NA")

# Calculate total abundance, relative abundance (RRA) across sample species, and average RRA
rra_df <- rra_df %>%
  # Group and calculate total abundance
  group_by(Name, sample_Species, Species, Adult_or_chick., Common_Name) %>%
  summarize(total_abundance = sum(Abundance), .groups = "drop") %>%
  
  # Relative abundance within sample species and adult/chick groups
  group_by(sample_Species, Adult_or_chick.) %>%
  mutate(relative_abun = total_abundance / sum(total_abundance) * 100) %>%
  ungroup() %>%
  na.omit() %>%  # Remove NAs
  
  # Calculate individual relative read abundance (RRA)
  group_by(Name, Adult_or_chick., Species, Common_Name) %>%
  mutate(total = sum(total_abundance)) %>%  # Use total_abundance instead of Abundance
  ungroup() %>%
  na.omit() %>%
  distinct(Name, Species, .keep_all = TRUE) %>%
  
  # Calculate relative abundance per individual
  group_by(Name) %>%
  mutate(relative_abun = total / sum(total) * 100) %>%
  ungroup() %>%
  
  # Mean relative abundance (RRA) across sample types
  group_by(sample_Species, Adult_or_chick., Species, Common_Name) %>%
  summarise(mean_relative = mean(relative_abun), .groups = 'drop') %>%
  ungroup() %>%
  
  # Calculate RRA by sample species and common name
  group_by(sample_Species, Adult_or_chick., Species, Common_Name) %>%
  summarise(rra = mean(mean_relative), .groups = 'drop') %>%  # Use mean_relative instead
  ungroup()


# Saving the RRA to a csv.
write.csv(rra_df, file = "C:/Users/lrv23ngq/OneDrive - Bangor University/PhD Year 1/Lab Work/Bioinformatics_2024/trial_3/trial3_ARRA.csv")


#### Calculating percentage occurrence ####
po_df <- psmelt(fish_phyloseq) %>%
  # Remove contamination from positive controls and handle NAs
  filter(Family != "Pangasiidae", Species != "NA") %>%
  na.omit() %>%
  # Create a presence/absence table
  mutate(Present = ifelse(Abundance > 0, 1, 0)) %>%
  select(Name, sample_Species, Adult_or_chick., Species, Present, Common_Name) %>%
  distinct() %>%
  # Calculate occurrence and percentage occurrence
  group_by(sample_Species, Adult_or_chick., Species, Common_Name) %>%
  summarize(Occurrence = sum(Present), Total_Samples = n_distinct(Name), .groups = 'drop') %>%
  mutate(Percentage_Occurrence = Occurrence / Total_Samples) %>%
  # Normalize percentage occurrence by sample type
  group_by(sample_Species, Adult_or_chick.) %>%
  mutate(Normalized_Percentage = (Percentage_Occurrence / sum(Percentage_Occurrence)) * 100) %>%
  ungroup() %>%
  na.omit()  # Final NA removal


# Saving percentage occurrence as a csv.
write.csv(po_df, file = "C:/Users/lrv23ngq/OneDrive - Bangor University/PhD Year 1/Lab Work/Bioinformatics_2024/trial_3/percentage_occurrence.csv")


# Calculate frequency of occurrence and percentage occurrence
frequency_occurrence <- presence_absence %>%
  group_by(sample_Species, Adult_or_chick., Species, Common_Name) %>%
  summarize(
    Occurrence = sum(Present),         
    Total_Samples = n_distinct(Name),  
    PO = (Occurrence / Total_Samples) * 100,  
    .groups = "drop"
  ) %>%
  # Remove NAs and add Combined column with updated labels
  na.omit() %>%
  mutate(
    Combined = gsub("Adult Manx", "Manx Shearwater adult", 
                    gsub("Chick Manx", "Manx Shearwater chick", 
                         gsub("Adult Fulmar", "Fulmar adult", 
                              gsub("Chick Fulmar", "Fulmar chick", 
                                   paste(Adult_or_chick., sample_Species)))))  # Combine and replace species labels
  )

# Saving Frequency of occurrence table.
write.csv(frequency_occurrence, file = "C:/Users/lrv23ngq/OneDrive - Bangor University/PhD Year 1/Lab Work/Bioinformatics_2024/trial_3/FOO.csv")


#### Plotting species accumulation curves using iNEXT to extrapolate ####

## Manx Shearwaters
# Filter out rows with Abundance = 0 and reshape the data
manx_order_list <- manx_df %>%
  filter(Abundance != 0) %>%
  dcast(Name ~ Species, value.var = "Abundance", fun.aggregate = function(x) as.integer(length(unique(x)) > 0)) %>%
  # Set 'Name' as row names and remove it from the data frame
  column_to_rownames("Name") %>%
  # Reorder and convert to list
  t() %>%
  list(Manx = .)

# Create the iNEXT object
iNEXT_manx <- iNEXT(manx_order_list, q = 0, datatype = "incidence_raw")

# Generate the plot with correct settings
ggplot_inext_manx <- ggiNEXT(inext_manx) +
  labs(x = "Number of Samples", y = "Species Richness") +
  theme_minimal()

### Fulmars
# Filter out rows with Abundance = 0 and reshape the data
fulmar_order_list <- fulmar_df %>%
  filter(Abundance != 0) %>%
  dcast(Name ~ Species, value.var = "Abundance", fun.aggregate = function(x) as.integer(length(x) > 0)) %>%
  column_to_rownames("Name") %>%  # Set 'Name' as row names and remove it
  t() %>%
  list(Fulmar = .)

# Create the iNEXT object
iNEXT_fulmar <- iNEXT(fulmar_order_list, q = 0, datatype = "incidence_raw")

# Generate the plot with correct settings
ggplot_inext_fulmar <- ggiNEXT(inext_fulmar) +
  labs(x = "Number of Samples", y = "Species Richness") +
  theme_minimal()

# Extract observed data (type = 1)
manx_data_obs <- fortify(iNEXT_manx, type = 1) %>% mutate(Species = "Manx Shearwater")
manx_data_obs <- manx_data_obs %>%
  mutate(Method = ifelse(Method == "Rarefaction", "Observed", Method))
fulmar_data_obs <- fortify(iNEXT_fulmar, type = 1) %>% mutate(Species = "Fulmar")
fulmar_data_obs <- fulmar_data_obs %>%
  mutate(Method = ifelse(Method == "Rarefaction", "Observed", Method))

# Combine the observed and extrapolated data for both species
combined_data <- bind_rows(manx_data_obs, fulmar_data_obs)

# Interpolation function for smoothing transition
smooth_transition <- function(data, species) {
  obs_data <- data %>% filter(Species == species & Method == "Observed")
  ext_data <- data %>% filter(Species == species & Method == "Extrapolation")
  
  if (nrow(obs_data) > 0 & nrow(ext_data) > 0) {
    # Get the last observed point and the first extrapolated point
    last_obs <- tail(obs_data, 1)
    first_ext <- head(ext_data, 1)
    
    # Create interpolated points
    interp_points <- data.frame(
      x = seq(last_obs$x, first_ext$x, length.out = 10),
      y = seq(last_obs$y, first_ext$y, length.out = 10),
      y.lwr = seq(last_obs$y.lwr, first_ext$y.lwr, length.out = 10),
      y.upr = seq(last_obs$y.upr, first_ext$y.upr, length.out = 10),
      Method = "Transition",
      Species = species
    )
    
    # Combine with original data
    return(bind_rows(data, interp_points))
  }
  return(data)
}

# Apply smoothing for both species and combine observed/extrapolated data
combined_data <- combined_data %>%
  smooth_transition("Manx Shearwater") %>%
  smooth_transition("Fulmar") %>%
  mutate(Method = ifelse(Method == "Rarefaction", "Observed", Method))


write.csv(combined_data, file = "C:/Users/lrv23ngq/OneDrive - Bangor University/PhD Year 1/Lab Work/Bioinformatics_2024/trial_3/species_acc_data.csv")
